# Supplementary material for: Lactoferrin Induces Erythropoietin Synthesis and Rescues Cognitive Functions in the Offspring of Rats Subjected to Prenatal Hypoxia
Source: Nutrients. 2022 Mar 27;14(7):1399. doi: 10.3390/nu14071399 (PMC9003537; doi:10.3390/nu14071399)
Supplement: Supplementary file 1 [file nutrients-14-01399-s001.zip]

Archive with 1 entries (1 files):
- nutrients-1538649-supplementary.pdf
